# Supplementary material for: Chemical Composition and Biological Properties of New Romanian Lavandula Species
Source: Antioxidants (Basel). 2023 Dec 16;12(12):2127. doi: 10.3390/antiox12122127 (PMC10741150; doi:10.3390/antiox12122127)
Supplement: Supplementary file 1 [file antioxidants-12-02127-s001.zip]

Archive with 1 entries (1 files):
- antioxidants-2759409-supplementary.pdf
